# Supplementary material for: The Probiotic Identity Card: A Novel “Probiogenomics” Approach to Investigate Probiotic Supplements
Source: Front Microbiol. 2022 Jan 21;12:790881. doi: 10.3389/fmicb.2021.790881 (PMC8814603; doi:10.3389/fmicb.2021.790881)
Supplement: Supplementary file 1 [file Table_1.XLSX]

## Sheet: Table S1
Table S1. WMS sequencing and filtering data
Sample Name	Number of sequenced Paired-end reads	Number of reads after quality filtering	Number of reads after Homo Sapiens filtering
A	3752274	3550270	3546081
B	443488	417010	416648
C	1532565	1447483	1446407
D	3811432	3587674	3246349
E	3602255	3482562	3476669
F	1074926	1029414	1027868
G	3593743	3348715	3073352
H	2226450	2070129	1961835
I	5738107	5325724	5173303
J	2616893	2326951	2325143
K	3085999	2864222	2698375
L	3198881	3061860	2835190

## Sheet: Table S2
Table S2. Enumeration assays
Sample name	Count 1	Count 2	Count 3	Average	stdev	Declared by producers
A	77300000000	95300000000	132000000000	1.01533e+11	2.78776e+10	20200000000
B	269000000000	311000000000	249000000000	2.76333e+11	3.16439e+10	24000000000
C	212000000000	276000000000	234000000000	2.40667e+11	3.25167e+10	1500000000
D	775000000	547000000	538000000	620000000	1.34309e+08	2080000000
E	79500000000	134000000000	101000000000	1.04833e+11	2.74515e+10	990000000
F	6.30667e+09	3000000000	2380000000	3.89556e+09	2.11097e+09	4500000000
G	8370000000	11500000000	10200000000	1.00233e+10	1.57246e+09	4000000000
H	302000000000	325000000000	376000000000	3.34333e+11	3.78726e+10	70000000000
I	141000000000	213000000000	152000000000	1.68667e+11	3.87857e+10	5500000000
J	23300000000	26700000000	26500000000	25500000000	1.90788e+09	11370000000
K	215000000000	192000000000	147000000000	1.84667e+11	3.45881e+10	50000000000
L	5980000000	7430000000	6460000000	6.62333e+09	7.3867e+08	7000000000
Vc	31100000	28200000	28700000	2.93333e+07	1.55027e+06	1.66667e+07
Vt	20000000	12500000	17500000	1.66667e+07	3.81881e+06	-

## Sheet: Table S3
Table S3. Completeness of reconstructed bacterial chromosomes
Samples	Bacterial species	marker lineage	genomes	markers	Completeness	Contamination	GC	GC std	Genome size	ambiguous bases	scaffolds	contigs	Longest scaffold	Longest contig	N50 (scaffolds)	N50 (contigs)	Mean scaffold length	Mean contig length	Coding density	Translation table	predicted genes	GCN0	GCN1	GCN2	GCN3	GCN4	GCN5+
A	Lactiplantibacillus plantarum	'o__Lactobacillales'	85	367	99.0741	2.77778	0.445651	0.0311759	3191744	0	69	69	243949	243949	114591	114591	46257.2	46257.2	0.843138	11	3021	['PF13603', 'PF08540']	['PF03119', 'PF01411', 'TIGR00482', 'PF00164', 'PF12344', 'PF02699', 'PF01255', 'TIGR01259', 'PF00327', 'TIGR00963', 'PF04560', 'PF02325', 'TIGR00594', 'TIGR00643', 'PF13184', 'PF00709', 'PF05389', 'TIGR03725', 'TIGR01061', 'PF02130', 'PF00889', 'PF01653', 'PF06470', 'TIGR01704', 'PF13735', 'PF02686', 'PF01149', 'PF05833', 'PF02823', 'TIGR01087', 'PF00958', 'PF04983', 'PF00368', 'PF06160', 'PF007…	['PF02403', 'PF05670', 'PF11151', 'TIGR00556', 'TIGR00457']	[]	[]	[]}
A	Bifidobacterium animalis	'f__Bifidobacteriaceae'	70	502	100	0	0.604892	0.02571	1917878	0	44	44	181823	181823	78490	78490	43588.1	43588.1	0.873345	11	1564	[]	['TIGR01980', 'PF03710', 'PF10418', 'PF01704', 'PF00988', 'PF05362', 'PF12029', 'PF00551', 'PF02325', 'TIGR00594', 'PF13184', 'TIGR01068', 'PF02130', 'PF01653', 'TIGR00234', 'TIGR00338', 'PF02686', 'PF00756', 'PF13368', 'PF02823', 'TIGR00878', 'TIGR00611', 'PF00154', 'PF13344', 'PF02787', 'PF10128', 'PF02403', 'TIGR03534', 'PF01040', 'TIGR00095', 'TIGR01128', 'TIGR00445', 'PF02075', 'PF00281', 'P…	[]	[]	[]	[]}
A	Bifidobacterium breve	'f__Bifidobacteriaceae'	65	476	98.3871	4.00922	0.587167	0.0323598	2621341	0	256	256	73742	73742	19314	19314	10239.6	10239.6	0.869646	11	2444	['TIGR01161', 'TIGR00392', 'PF01243', 'TIGR01499']	['TIGR01980', 'PF10418', 'PF03710', 'PF01704', 'PF00988', 'PF05362', 'PF12029', 'PF00551', 'PF02325', 'TIGR00594', 'PF13184', 'TIGR01068', 'PF02130', 'PF01653', 'TIGR00234', 'TIGR01704', 'TIGR00338', 'PF02686', 'PF13368', 'PF02823', 'TIGR00878', 'TIGR00611', 'PF00154', 'PF13344', 'PF10128', 'PF02403', 'TIGR03534', 'PF01040', 'TIGR00095', 'TIGR01128', 'TIGR00445', 'PF02075', 'PF00281', 'PF05958', …	['PF01612', 'TIGR00430', 'PF02664', 'PF02545', 'PF02464', 'PF00709', 'PF13523', 'PF00731', 'PF00909', 'PF13507', 'PF00842', 'TIGR02491', 'TIGR00861', 'PF13180']	['PF11273']	[]	[]}
A	Lacticaseibacillus paracasei	'g__Lactobacillus'	31	586	99.3659	0	0.462927	0.0304215	2930506	0	55	55	434239	434239	153218	153218	53281.9	53281.9	0.854526	11	2840	['PF13603', 'PF00255']	['TIGR01980', 'PF10112', 'TIGR01292', 'TIGR01259', 'PF05188', 'TIGR02138', 'PF02801', 'PF13184', 'PF04239', 'PF02130', 'PF01653', 'TIGR01704', 'PF02686', 'PF06733', 'PF02823', 'PF00368', 'PF05636', 'TIGR00611', 'TIGR00595', 'PF13344', 'TIGR00791', 'TIGR00235', 'TIGR00445', 'PF12631', 'PF00227', 'PF00281', 'PF07274', 'PF02603', 'PF08275', 'PF05000', 'PF09424', 'PF05698', 'PF04565', 'TIGR01575', 'T…	[]	[]	[]	[]}
B	Lacticaseibacillus paracasei	'g__Lactobacillus'	31	586	99.4565	0	0.463216	0.0309358	3001151	0	71	71	231547	231547	92161	92161	42269.7	42269.7	0.852123	11	2883	['PF13603']	['PF02801', 'PF01197', 'PF02033', 'PF01782', 'PF00213', 'PF07274', 'PF12344', 'PF00438', 'PF04915', 'PF06733', 'PF01668', 'PF02806', 'PF07943', 'TIGR01143', 'PF00573', 'PF04983', 'PF00590', 'PF07843', 'PF06305', 'PF01904', 'PF13541', 'PF00333', 'PF01325', 'PF03951', 'TIGR00442', 'PF00254', 'TIGR01079', 'PF02912', 'PF01987', 'PF00828', 'PF03840', 'PF13522', 'PF10385', 'PF03881', 'PF06271', 'TIGR01…	[]	[]	[]	[]}
C	Limosilactobacillus reuteri	'o__Lactobacillales'	490	336	99.4565	0	0.386898	0.0380938	1890741	0	82	82	112740	112740	53814	53814	23057.8	23057.8	0.87475	11	1880	['PF13603']	['TIGR00422', 'PF00380', 'PF02565', 'PF00312', 'TIGR00691', 'PF01434', 'PF02504', 'PF03484', 'PF05389', 'PF00338', 'PF08866', 'TIGR02785', 'TIGR01143', 'PF06470', 'PF00297', 'PF02559', 'PF09182', 'TIGR00530', 'PF00181', 'PF00861', 'PF00572', 'PF01411', 'TIGR00185', 'PF00401', 'PF00410', 'TIGR01240', 'PF03461', 'PF01192', 'TIGR03594', 'PF00342', 'PF00164', 'PF04263', 'PF01250', 'PF00749', 'PF00318…	[]	[]	[]	[]}
C	Lacticaseibacillus rhamnosus	'g__Lactobacillus'	31	586	99.4565	0	0.466685	0.0170796	2914960	0	23	23	563527	563527	250615	250615	126737	126737	0.855178	11	2702	['PF13603']	['TIGR02091', 'TIGR00422', 'PF00380', 'TIGR01688', 'PF02565', 'TIGR03426', 'PF00312', 'PF02781', 'PF01434', 'PF02504', 'PF03631', 'TIGR01744', 'PF05389', 'PF00338', 'PF01087', 'PF08866', 'TIGR01143', 'PF06470', 'PF00297', 'PF01071', 'PF02559', 'TIGR01203', 'PF09819', 'TIGR01753', 'PF09182', 'TIGR00530', 'PF02922', 'PF00181', 'PF00861', 'PF00572', 'TIGR01575', 'TIGR00185', 'PF00401', 'PF00410', 'P…	[]	[]	[]	[]}
D	Lacticaseibacillus paracasei	'g__Lactobacillus'	31	586	98.489	0.792572	0.463643	0.0258844	2942364	0	291	291	73875	73875	16972	16972	10111.2	10111.2	0.8569	11	2971	['PF07288', 'PF05191', 'TIGR01575', 'PF13603', 'PF01197', 'PF00163']	['PF09382', 'PF00366', 'PF13328', 'PF03838', 'PF07739', 'PF05164', 'PF00687', 'PF06135', 'PF13597', 'TIGR00651', 'PF07831', 'PF13742', 'PF05198', 'TIGR00064', 'PF04093', 'PF01256', 'TIGR00753', 'PF00189', 'TIGR02857', 'PF09515', 'PF03672', 'PF05979', 'PF00708', 'PF05491', 'PF02806', 'PF01071', 'PF12327', 'PF00861', 'PF02367', 'PF09911', 'PF01433', 'PF06271', 'PF01367', 'TIGR00121', 'PF00238', 'PF…	['TIGR00482', 'PF13522', 'PF02504', 'PF01063']	[]	[]	[]}
D	Bifidobacterium animalis	'f__Bifidobacteriaceae'	70	502	99.5556	0	0.604904	0.0157395	1919944	0	38	38	182061	182061	115097	115097	50524.8	50524.8	0.872663	11	1561	['PF01939']	['PF00366', 'PF13328', 'PF02901', 'PF00687', 'PF01557', 'PF13597', 'PF13742', 'PF01386', 'PF05198', 'PF13180', 'PF12502', 'PF06026', 'PF02810', 'TIGR00064', 'PF01256', 'PF00189', 'PF05491', 'PF01071', 'PF00861', 'PF01220', 'PF13523', 'PF01433', 'PF01367', 'PF13834', 'PF01808', 'PF06947', 'PF02562', 'PF03119', 'PF13491', 'PF06421', 'PF01027', 'PF05167', 'PF06293', 'PF01193', 'PF12627', 'PF05258', …	[]	[]	[]	[]}
D	Lactobacillus acidophilus	'g__Lactobacillus'	91	430	98.9448	0	0.34529	0.0116317	1958594	0	19	19	676454	676454	167485	167485	103084	103084	0.894726	11	1854	['PF13603', 'PF07435', 'PF13672']	['PF00366', 'PF03838', 'PF00687', 'PF06135', 'TIGR00651', 'PF13742', 'TIGR00064', 'PF01256', 'PF00189', 'PF05979', 'PF03672', 'PF05491', 'PF12327', 'PF00861', 'PF02367', 'PF01367', 'PF04011', 'PF00238', 'PF04914', 'PF02562', 'TIGR01135', 'PF03119', 'PF06421', 'TIGR00138', 'PF06325', 'TIGR02397', 'PF01193', 'PF11184', 'PF12627', 'PF02637', 'PF00773', 'PF01434', 'PF06156', 'PF01084', 'TIGR00095', '…	[]	[]	[]	[]}
D	Bacillus coagulans	'f__Bacillaceae'	128	561	92.3249	0.546448	0.472711	0.0323931	2656080	0	293	293	51232	51232	14729	14729	9065.12	9065.12	0.842893	11	2679	['PF11084', 'PF01409', 'PF14098', 'PF03484', 'TIGR02884', 'PF01208', 'PF10702', 'PF08838', 'PF02390', 'PF13603', 'PF02912', 'PF14167', 'PF14165', 'TIGR02673', 'PF13743', 'PF06569', 'TIGR01259', 'PF06207', 'PF00697', 'PF02482', 'PF02631', 'PF00163']	['PF00366', 'PF09548', 'PF03672', 'PF05491', 'PF07315', 'TIGR00007', 'PF05580', 'PF00238', 'TIGR00735', 'PF11023', 'PF06421', 'TIGR01855', 'PF06325', 'TIGR02853', 'PF12627', 'PF02637', 'PF09371', 'PF01084', 'PF00218', 'TIGR01980', 'PF01782', 'TIGR00444', 'TIGR02904', 'PF14035', 'PF11117', 'PF03726', 'TIGR00510', 'TIGR03999', 'TIGR00096', 'PF01634', 'TIGR02848', 'PF03461', 'PF00217', 'TIGR00224', …	['PF09148']	[]	[]	[]}
E	Bifidobacterium animalis	'f__Bifidobacteriaceae'	70	502	100	0	0.604937	0.0179105	1917635	0	33	33	182062	182062	109631	109631	58110.2	58110.2	0.87263	11	1563	[]	['PF06574', 'TIGR00690', 'PF03143', 'TIGR01356', 'PF02545', 'PF02410', 'TIGR03534', 'PF08354', 'PF02637', 'PF01565', 'PF02768', 'PF12627', 'PF00923', 'PF00829', 'PF03948', 'PF05198', 'TIGR03594', 'TIGR00392', 'TIGR01039', 'PF08148', 'PF00231', 'PF05958', 'PF02033', 'PF00044', 'PF01174', 'PF01765', 'PF00861', 'PF04565', 'PF04561', 'PF01016', 'TIGR00539', 'PF03946', 'PF04263', 'PF01612', 'PF00113',…	[]	[]	[]	[]}
E	Lacticaseibacillus rhamnosus	'g__Lactobacillus'	31	586	99.4565	0	0.466807	0.0246485	2945113	0	65	65	248190	248190	86174	86174	45309.4	45309.4	0.847872	11	2761	['PF13603']	['TIGR01405', 'PF10141', 'PF06574', 'PF01219', 'TIGR02152', 'PF03143', 'TIGR00457', 'PF03711', 'PF02410', 'PF13684', 'PF10531', 'PF06265', 'PF04914', 'PF02637', 'PF02772', 'PF02768', 'PF12627', 'TIGR01830', 'PF01118', 'PF00829', 'PF12917', 'TIGR00010', 'TIGR01085', 'PF04093', 'PF03948', 'PF05198', 'TIGR03594', 'TIGR01039', 'PF00231', 'PF02033', 'PF06612', 'PF05389', 'TIGR01179', 'TIGR00235', 'PF0…	[]	[]	[]	[]}
F	Lactiplantibacillus plantarum	'o__Lactobacillales'	85	367	91.6535	2.11373	0.448835	0.0272582	2767658	0	683	683	30234	30234	5759	5759	4052.21	4052.21	0.847341	11	3057	['TIGR00549', 'PF02130', 'PF01795', 'PF10385', 'PF13413', 'PF04263', 'TIGR01061', 'TIGR01058', 'TIGR02075', 'PF01411', 'TIGR00732', 'TIGR00488', 'PF04565', 'PF00186', 'PF02381', 'PF00830', 'PF09269', 'PF01715', 'PF00338', 'TIGR00057', 'PF13603', 'PF04539', 'PF04265', 'TIGR02773', 'TIGR00928', 'PF05975', 'TIGR03534', 'TIGR01051', 'PF05239', 'PF02938']	['TIGR00643', 'PF03147', 'PF00401', 'TIGR00963', 'PF03948', 'TIGR01240', 'TIGR00690', 'PF00675', 'PF00163', 'PF02873', 'TIGR00634', 'PF01176', 'PF00479', 'PF12169', 'PF03119', 'TIGR01079', 'PF02163', 'PF13541', 'PF02637', 'PF03979', 'TIGR00011', 'PF00213', 'PF00573', 'PF08529', 'TIGR01481', 'PF04297', 'PF04079', 'PF00189', 'TIGR03725', 'PF01330', 'PF06144', 'PF12327', 'PF01171', 'TIGR02168', 'PF0…	['TIGR02785', 'PF02403', 'PF01416', 'PF00623', 'TIGR00556', 'PF05670']	[]	[]	[]}
F	Ligilactobacillus salivarius	'o__Lactobacillales'	471	350	26.923	n.r.	0.350025	0.0212574	529060	0	328	328	5594	5594	1633	1633	1612.99	1612.99	0.921262	11	654	['PF03147', 'PF00401', 'TIGR01240', 'PF00163', 'PF02873', 'TIGR00634', 'PF01795', 'TIGR01481', 'PF04297', 'TIGR03725', 'PF01330', 'PF06144', 'PF08866', 'TIGR01058', 'PF02882', 'TIGR01510', 'PF06103', 'PF00181', 'PF02631', 'PF02390', 'PF00297', 'PF00430', 'PF11967', 'PF13742', 'PF01245', 'TIGR01087', 'PF06574', 'TIGR00186', 'PF03485', 'PF00627', 'PF12344', 'PF04983', 'PF08275', 'PF01728', 'PF02576…	['PF02637', 'PF10385', 'TIGR00442', 'PF01653', 'PF03947', 'PF00380', 'PF03652', 'PF00772', 'PF01197', 'PF00416', 'PF01170', 'TIGR00499', 'PF01933', 'PF00166', 'PF06949', 'PF00831', 'PF00347', 'PF00687', 'PF00342', 'PF04561', 'PF02092', 'PF01250', 'PF06135', 'PF04816', 'PF04563', 'TIGR01173', 'PF02580', 'TIGR00651', 'PF01084', 'PF06071', 'PF01743', 'PF00410', 'PF02616', 'PF00276', 'PF02768', 'PF00…	['PF03719', 'PF05975']	[]	[]	[]}
F	Bifidobacterium animalis	'f__Bifidobacteriaceae'	70	502	100	0	0.605054	0.0195646	1919298	0	56	56	145995	145995	54881	54881	34273.2	34273.2	0.872487	11	1564	[]	['PF13597', 'PF03147', 'TIGR01134', 'TIGR00690', 'PF00163', 'PF02800', 'PF02873', 'TIGR00634', 'PF01795', 'PF00479', 'PF12169', 'PF03699', 'TIGR00011', 'PF02637', 'PF10385', 'PF01704', 'PF05958', 'TIGR03725', 'PF01330', 'PF12836', 'TIGR00767', 'TIGR01978', 'PF02882', 'TIGR01510', 'PF01653', 'PF12282', 'PF06103', 'PF00181', 'PF13397', 'PF02631', 'PF07521', 'TIGR00033', 'PF03947', 'PF02390', 'TIGR0…	[]	[]	[]	[]}
F	Lacticaseibacillus paracasei	'g__Lactobacillus'	31	586	93.7463	1.27813	0.463622	0.0256685	2859482	0	366	366	84977	84977	11089	11089	7812.79	7812.79	0.858122	11	2921	['PF00163', 'PF03485', 'PF00416', 'PF12631', 'TIGR01133', 'TIGR00406', 'PF00831', 'PF00347', 'PF04002', 'TIGR03173', 'TIGR02091', 'PF00281', 'PF10396', 'PF13603', 'PF02568', 'PF00410', 'PF03719', 'PF00237', 'PF00298', 'PF00825', 'PF13932', 'PF03946', 'PF05000', 'PF05198', 'PF00238', 'PF01176', 'TIGR01079', 'PF03979', 'PF00189', 'PF00035', 'PF00708', 'PF00252', 'TIGR00132', 'PF07843', 'PF10458', '…	['PF13597', 'PF00401', 'TIGR01240', 'PF04284', 'PF02873', 'PF00479', 'PF12169', 'PF11187', 'PF02637', 'TIGR01179', 'PF10385', 'PF00924', 'PF10009', 'TIGR01481', 'PF04297', 'TIGR02823', 'TIGR00442', 'TIGR03725', 'PF01330', 'PF06144', 'PF08866', 'PF05991', 'PF06619', 'TIGR01978', 'PF07085', 'PF13454', 'PF05979', 'PF02882', 'TIGR01510', 'PF01653', 'PF06103', 'PF00181', 'PF02631', 'PF03947', 'PF05191…	['TIGR01134', 'PF02129', 'PF00430', 'PF03631', 'PF00185', 'PF02163', 'PF00213', 'PF13522', 'PF00177', 'PF00231', 'PF00137', 'PF00119', 'TIGR01091', 'TIGR01668', 'TIGR00962']	[]	[]	[]}
F	Bifidobacterium longum	'f__Bifidobacteriaceae'	65	476	100	0	0.603947	0.0403427	2319364	0	46	46	289592	289592	114339	114339	50421	50421	0.875528	11	1913	[]	['PF13597', 'PF03147', 'TIGR01134', 'TIGR00690', 'PF00163', 'PF02800', 'PF02873', 'TIGR00634', 'PF01795', 'PF00479', 'PF12169', 'PF03699', 'TIGR00011', 'PF02637', 'PF10385', 'PF01704', 'PF05958', 'TIGR03725', 'PF01330', 'PF12836', 'TIGR00767', 'TIGR01369', 'TIGR01978', 'PF02882', 'PF12002', 'PF01653', 'PF12282', 'PF06103', 'PF00181', 'PF13397', 'PF02631', 'PF03947', 'PF02390', 'TIGR00152', 'PF003…	[]	[]	[]	[]}
F	Lacticaseibacillus casei	'g__Lactobacillus'	31	586	95.947	0.932853	0.477891	0.031704	2731969	0	203	203	75208	75208	24676	24676	13458	13458	0.856662	11	2732	['PF02806', 'PF05698', 'PF00254', 'TIGR01187', 'TIGR01099', 'TIGR02091', 'PF13603', 'PF00237', 'TIGR01886', 'PF00189', 'TIGR00235', 'PF07435', 'PF09819', 'PF00203', 'TIGR02152', 'TIGR00530', 'PF05697']	['PF13597', 'PF00401', 'TIGR01134', 'TIGR01240', 'PF04284', 'PF00163', 'PF02873', 'PF00479', 'PF12169', 'PF11187', 'PF02637', 'TIGR01179', 'PF00924', 'PF10385', 'PF10009', 'TIGR01481', 'PF04297', 'TIGR02823', 'TIGR00442', 'TIGR03725', 'PF01330', 'PF06144', 'PF08866', 'PF05991', 'PF06619', 'TIGR01978', 'PF07085', 'PF13454', 'PF05979', 'PF02882', 'TIGR01510', 'PF01653', 'PF06103', 'PF02631', 'PF051…	['PF02129', 'PF00181', 'PF03947', 'PF08530', 'PF01250', 'PF00410', 'PF00276', 'TIGR00020', 'TIGR00963', 'TIGR02673']	[]	[]	[]}
F	Lactobacillus acidophilus	'g__Lactobacillus'	91	430	98.2758	0	0.346817	0.02469	1907028	0	195	195	78322	78322	16589	16589	9779.63	9779.63	0.897717	11	1864	['PF00380', 'PF01416', 'PF13603', 'PF13672', 'PF07435', 'PF00572']	['TIGR00211', 'PF03147', 'PF00401', 'TIGR01240', 'PF00163', 'PF02873', 'TIGR00634', 'PF00479', 'TIGR00011', 'PF02637', 'PF00924', 'PF10385', 'TIGR01481', 'PF04297', 'TIGR00442', 'TIGR03725', 'PF01330', 'PF06144', 'PF08866', 'PF06619', 'PF05979', 'PF01653', 'PF06103', 'PF00181', 'TIGR00006', 'PF02631', 'PF03947', 'PF05191', 'PF02390', 'TIGR00482', 'PF00297', 'PF00430', 'PF11967', 'PF01351', 'PF036…	[]	[]	[]	[]}
F	Lacticaseibacillus rhamnosus	'g__Lactobacillus'	31	586	92.3049	0.869565	0.466437	0.0303513	2839429	0	394	394	79291	79291	13188	13188	7206.67	7206.67	0.849332	11	2878	['PF06619', 'PF00181', 'PF03947', 'PF00297', 'PF00430', 'PF01245', 'PF00416', 'PF09515', 'PF00166', 'PF00831', 'PF00347', 'PF00342', 'PF00365', 'PF06612', 'TIGR01099', 'PF01250', 'PF00281', 'PF04093', 'PF00338', 'PF04085', 'PF01084', 'PF13603', 'PF00410', 'PF02457', 'PF00276', 'PF00237', 'TIGR03598', 'TIGR03426', 'TIGR00457', 'PF00238', 'TIGR00020', 'TIGR00963', 'PF01176', 'TIGR01079', 'PF00213',…	['PF13597', 'PF00401', 'TIGR01134', 'TIGR01240', 'PF04284', 'PF00163', 'PF02873', 'PF00479', 'PF12169', 'PF11187', 'PF02637', 'TIGR01179', 'PF02129', 'PF10385', 'PF00924', 'PF10009', 'TIGR01481', 'PF04297', 'TIGR02823', 'TIGR00442', 'TIGR03725', 'PF01330', 'PF06144', 'PF08866', 'PF05991', 'TIGR01978', 'PF07085', 'PF13454', 'PF05979', 'PF02882', 'TIGR01510', 'PF01653', 'PF06103', 'PF02631', 'PF051…	['PF12631', 'PF10396', 'PF00825', 'PF13932', 'PF00708', 'PF04760', 'PF01327', 'PF01424']	[]	[]	[]}
G	Lactobacillus acidophilus	'g__Lactobacillus'	91	430	98.9448	0	0.345349	0.0216898	1950308	0	47	47	190814	190814	113546	113546	41495.9	41495.9	0.895594	11	1862	['PF07435', 'PF13672', 'PF13603']	['PF00297', 'TIGR00503', 'PF05670', 'PF00163', 'PF01649', 'PF13184', 'PF03484', 'PF11967', 'PF02482', 'PF00889', 'PF01812', 'PF00347', 'PF01782', 'TIGR03596', 'PF08866', 'PF05698', 'PF00119', 'PF02562', 'PF03838', 'PF01248', 'PF09819', 'PF01066', 'TIGR01051', 'TIGR03534', 'PF02768', 'PF00333', 'PF04915', 'TIGR00422', 'PF04565', 'PF05697', 'PF00338', 'TIGR00634', 'PF00772', 'PF01016', 'TIGR00755',…	[]	[]	[]	[]}
G	Enterococcus faecium	'o__Lactobacillales'	293	473	96.6038	0.377358	0.38286	0.0352415	2524528	0	57	57	326006	326006	86432	86432	44290	44290	0.865681	11	2414	['PF01782', 'PF01746', 'PF00708', 'TIGR00457', 'PF05239', 'PF01245', 'PF00886', 'PF04297', 'PF02978', 'PF13603', 'TIGR01407']	['PF02504', 'PF00297', 'TIGR00503', 'PF05670', 'PF00163', 'PF01649', 'TIGR00753', 'PF08207', 'PF13184', 'PF03484', 'PF11967', 'PF02482', 'PF00889', 'PF00347', 'TIGR03596', 'PF08866', 'PF05698', 'PF00119', 'TIGR01162', 'PF00462', 'PF03831', 'PF01248', 'TIGR01051', 'TIGR00928', 'TIGR00195', 'TIGR03534', 'PF03449', 'PF02768', 'PF00763', 'PF00333', 'TIGR01830', 'TIGR02113', 'PF00459', 'TIGR01172', 'T…	['TIGR02397']	[]	[]	[]}
H	Lactiplantibacillus plantarum	'o__Lactobacillales'	85	367	96.8107	2.86596	0.451208	0.02602	2865600	0	516	516	45124	45124	7662	7662	5553.49	5553.49	0.855931	11	2830	['TIGR01061', 'TIGR00628', 'PF10458', 'PF02660', 'PF00830', 'TIGR01082', 'PF00542', 'PF13603']	['TIGR03725', 'TIGR03598', 'TIGR00445', 'PF02911', 'TIGR01391', 'PF00119', 'PF02978', 'PF01713', 'PF05389', 'TIGR00594', 'PF01746', 'TIGR02785', 'TIGR00611', 'PF02934', 'PF04093', 'PF05198', 'TIGR00010', 'PF02325', 'PF05636', 'PF00338', 'TIGR00185', 'PF01171', 'PF04816', 'PF03481', 'PF05239', 'TIGR01063', 'PF00825', 'PF02773', 'TIGR00329', 'TIGR03599', 'PF00562', 'PF08459', 'PF00318', 'PF03120', …	['PF02403', 'PF11151', 'TIGR00457', 'TIGR00556', 'PF04760', 'PF05670']	[]	[]	[]}
H	Lacticaseibacillus paracasei	'g__Lactobacillus'	31	586	44.8586	n.r.	0.467622	0.0249258	1348060	0	759	759	8154	8154	1825	1825	1776.1	1776.1	0.874595	11	1835	['TIGR00445', 'PF02911', 'PF00710', 'PF02978', 'PF02664', 'TIGR02673', 'PF01746', 'PF01433', 'PF13646', 'PF02934', 'PF04093', 'PF00825', 'PF07314', 'PF03631', 'PF08459', 'PF03120', 'PF01728', 'PF00886', 'TIGR01405', 'PF00684', 'PF00298', 'PF10410', 'PF04914', 'TIGR01750', 'PF03947', 'PF02616', 'PF04239', 'TIGR00064', 'TIGR00407', 'PF12826', 'PF01025', 'TIGR01668', 'TIGR02418', 'TIGR01143', 'PF005…	['PF00119', 'PF05389', 'PF05256', 'TIGR01455', 'TIGR00611', 'PF05198', 'TIGR00185', 'PF02742', 'PF03881', 'PF00562', 'PF02590', 'PF02618', 'PF05979', 'PF02132', 'PF10458', 'PF00584', 'PF07731', 'PF13481', 'PF04608', 'PF00709', 'PF02504', 'PF02575', 'PF07732', 'PF01119', 'PF01765', 'PF02767', 'TIGR01162', 'PF00137', 'PF01245', 'PF02033', 'PF00430', 'PF01632', 'PF01039', 'PF00772', 'PF10704', 'PF11…	['PF13454', 'PF01250', 'TIGR01134']	[]	[]	[]}
H	Bifidobacterium animalis	'f__Bifidobacteriaceae'	70	502	100	0	0.604866	0.01382	1918945	0	36	36	201044	201044	115137	115137	53304	53304	0.872945	11	1565	[]	['TIGR00445', 'PF02911', 'PF00119', 'PF02978', 'PF02664', 'TIGR00594', 'PF13393', 'TIGR02673', 'PF01746', 'PF01433', 'TIGR01455', 'TIGR00611', 'PF05198', 'TIGR00185', 'PF00764', 'PF10611', 'PF03881', 'TIGR01795', 'PF08459', 'PF00318', 'PF07717', 'PF03120', 'PF01575', 'PF11361', 'TIGR00260', 'PF01728', 'PF00886', 'PF00684', 'PF01790', 'PF02403', 'PF00298', 'PF01588', 'PF10410', 'PF02618', 'PF05362…	[]	[]	[]	[]}
H	Lactobacillus acidophilus	'g__Lactobacillus'	91	430	96.6795	0.21645	0.34854	0.0240593	1846254	0	277	277	48304	48304	11253	11253	6665.18	6665.18	0.899561	11	1860	['PF00572', 'PF13672', 'PF10704', 'PF06054', 'PF01416', 'PF10141', 'PF00380', 'PF13603', 'PF01649', 'PF00186', 'TIGR02151']	['TIGR00445', 'PF02911', 'PF00119', 'PF02978', 'PF05389', 'TIGR00594', 'PF01746', 'TIGR01455', 'TIGR00611', 'PF02934', 'TIGR00185', 'PF00825', 'PF07314', 'PF00562', 'PF08459', 'PF00318', 'PF03120', 'PF01728', 'PF02590', 'PF00886', 'TIGR01405', 'PF00684', 'PF01790', 'PF00298', 'PF10410', 'PF04914', 'PF03947', 'PF02616', 'PF03147', 'TIGR00064', 'PF12826', 'PF05979', 'PF02132', 'PF01025', 'TIGR00041…	['PF03631']	[]	[]	[]}
I	Lacticaseibacillus rhamnosus	'k__Bacteria'	5449	104	96.5517	39.0282	0.466291	0.0260738	4580078	0	474	474	81950	81950	15872	15872	9662.61	9662.61	0.852571	11	4491	['TIGR00392', 'PF13603']	['PF00181', 'PF00318', 'PF00164', 'PF00189', 'PF02130', 'PF08529', 'PF02978', 'PF00298', 'PF04565', 'PF00889', 'PF08459', 'PF00828', 'PF01245', 'PF00333', 'PF00829', 'PF01795', 'PF05491', 'PF04561', 'TIGR02432', 'PF00416', 'PF05697', 'TIGR00967', 'PF00687', 'PF03946', 'PF13184', 'TIGR00922', 'PF01000', 'PF01193', 'PF00177', 'PF04563', 'PF00238', 'PF00466', 'TIGR00084', 'PF01195', 'PF00366', 'TIGR…	['TIGR02075', 'PF01509', 'PF00312', 'PF01765', 'PF01649', 'PF02367', 'TIGR00344', 'TIGR00250', 'PF00380', 'PF03484', 'PF06421', 'PF04560', 'PF04998', 'TIGR00460', 'PF00623', 'PF00572', 'PF01409', 'PF00562', 'PF02033', 'TIGR00755', 'TIGR03263', 'PF03948', 'PF12344', 'PF00453', 'PF05000', 'PF01281', 'PF01121', 'PF01018', 'PF01632', 'PF04997', 'PF04983', 'PF02912', 'TIGR00019']	[]	[]	[]}
I	Bifidobacterium animalis	'f__Bifidobacteriaceae'	70	502	99.5556	0	0.605348	0.0162815	1884085	0	38	38	240489	240489	94559	94559	49581.2	49581.2	0.874136	11	1536	['TIGR00392']	['PF00181', 'PF10410', 'PF01255', 'PF00189', 'PF04095', 'PF03483', 'PF01174', 'PF02130', 'TIGR01979', 'PF00298', 'PF01725', 'PF00075', 'PF02686', 'PF01386', 'PF03458', 'PF00800', 'TIGR00093', 'PF02578', 'PF01071', 'PF01588', 'TIGR00132', 'PF02800', 'PF00829', 'PF07499', 'PF01795', 'PF05491', 'PF01704', 'PF03118', 'PF09186', 'PF02482', 'PF00416', 'PF02781', 'PF00348', 'PF02632', 'PF05697', 'TIGR00…	[]	[]	[]	[]}
I	Lactobacillus acidophilus	'g__Lactobacillus'	91	430	98.9448	0	0.34539	0.0167816	1953772	0	44	44	253214	253214	74662	74662	44403.9	44403.9	0.895286	11	1863	['PF13672', 'PF07435', 'PF13603']	['PF00181', 'PF03838', 'TIGR00500', 'PF10410', 'PF00189', 'PF02130', 'PF00298', 'TIGR01704', 'PF02686', 'TIGR01240', 'TIGR00035', 'TIGR01734', 'PF06160', 'PF05670', 'PF09648', 'PF14450', 'PF12826', 'TIGR00132', 'PF00829', 'PF07499', 'PF05491', 'PF03118', 'PF09186', 'PF02482', 'PF00416', 'PF02781', 'PF01820', 'PF05697', 'PF13344', 'PF04085', 'PF02590', 'PF13184', 'TIGR01187', 'TIGR02151', 'TIGR004…	[]	[]	[]	[]}
I	Bifidobacterium breve	'f__Bifidobacteriaceae'	65	476	100	0	0.586011	0.0305264	2255855	0	22	22	304681	304681	128365	128365	102539	102539	0.870212	11	1868	[]	['PF00181', 'PF10410', 'PF01255', 'PF00189', 'PF03483', 'PF02130', 'PF00298', 'PF01725', 'TIGR01704', 'PF00075', 'TIGR00484', 'PF02686', 'PF01386', 'PF03458', 'PF00800', 'TIGR00093', 'PF02578', 'PF01071', 'PF01588', 'PF00909', 'TIGR00132', 'PF02800', 'PF00829', 'PF07499', 'PF01795', 'PF05491', 'PF01704', 'PF03118', 'PF09186', 'PF02482', 'PF00416', 'PF02781', 'PF00348', 'PF01820', 'PF02632', 'PF05…	[]	[]	[]	[]}
I	Lacticaseibacillus paracasei	'g__Lactobacillus'	31	586	96.7762	0.597826	0.461238	0.0317774	3209021	0	420	420	47403	47403	12274	12274	7640.53	7640.53	0.854404	11	3269	['PF00181', 'PF00189', 'PF00298', 'PF03118', 'PF00416', 'PF00177', 'PF00238', 'PF00572', 'PF00673', 'PF00831', 'PF00297', 'PF00411', 'PF01632', 'PF01250', 'PF00281', 'PF00203', 'PF01000', 'PF01193', 'PF03719', 'PF03947', 'PF05198', 'PF03143', 'PF00333', 'PF00327', 'PF03946', 'PF00573', 'PF00410', 'PF00237', 'PF00276', 'TIGR02091', 'PF01176', 'PF13603', 'PF00366', 'PF00338', 'PF00347', 'PF00861', …	['PF11151', 'PF02754', 'PF03838', 'TIGR01528', 'TIGR00500', 'PF10410', 'PF03618', 'PF12917', 'PF02130', 'TIGR01979', 'TIGR01704', 'PF02686', 'TIGR01240', 'TIGR00035', 'TIGR01734', 'PF08323', 'TIGR00457', 'PF06160', 'PF05670', 'PF07739', 'PF09648', 'PF02729', 'PF14450', 'PF13275', 'PF03840', 'PF12826', 'TIGR00132', 'TIGR00137', 'PF00994', 'PF02129', 'PF00829', 'PF07499', 'PF05491', 'PF09186', 'PF0…	['PF01071', 'PF00562', 'PF02843', 'PF02844']	[]	[]	[]}
J	Streptococcus thermophilus	'g__Streptococcus'	26	668	36.3165	n.r.	0.402535	0.0252192	671504	0	443	443	7016	7016	1488	1488	1515.81	1515.81	0.873555	11	959	['PF02152', 'TIGR00657', 'TIGR02075', 'TIGR00442', 'PF01565', 'PF02773', 'TIGR01882', 'PF08478', 'TIGR01481', 'PF01487', 'PF01632', 'PF02978', 'TIGR01173', 'PF08866', 'PF01027', 'TIGR00499', 'PF01087', 'TIGR01091', 'PF11364', 'PF00871', 'TIGR00195', 'PF02873', 'PF00889', 'TIGR00493', 'PF09515', 'PF00365', 'PF10531', 'TIGR00128', 'PF11184', 'PF04297', 'PF10141', 'PF03483', 'PF00795', 'PF13567', 'P…	['TIGR01061', 'PF05979', 'PF00410', 'PF00224', 'PF00764', 'TIGR00488', 'PF02673', 'PF00829', 'PF08676', 'PF02092', 'TIGR01405', 'PF00238', 'PF01132', 'PF06026', 'PF12344', 'PF01116', 'TIGR00962', 'PF03590', 'TIGR00244', 'TIGR00221', 'PF11983', 'PF01196', 'PF01713', 'TIGR00180', 'PF00924', 'PF08299', 'TIGR00838', 'TIGR01296', 'TIGR01455', 'PF01193', 'TIGR00118', 'PF03796', 'PF00368', 'PF02565', 'P…	['PF02785', 'PF01653', 'PF00213']	[]	[]	[]}
J	Lactobacillus acidophilus	'g__Lactobacillus'	91	430	32.3721	n.r.	0.365365	0.0217569	637039	0	385	385	6853	6853	1638	1638	1654.65	1654.65	0.934257	11	745	['PF05979', 'TIGR02075', 'TIGR00442', 'PF00224', 'TIGR00488', 'PF02224', 'TIGR01481', 'PF01632', 'TIGR01091', 'PF00829', 'PF08676', 'PF02873', 'PF00889', 'PF12344', 'PF10531', 'TIGR00244', 'TIGR00095', 'PF11184', 'PF04297', 'PF10141', 'PF11490', 'PF06325', 'PF01149', 'PF02481', 'PF01396', 'PF13344', 'TIGR01039', 'PF09269', 'PF00924', 'TIGR01072', 'TIGR00964', 'TIGR01135', 'PF09182', 'PF01782', 'P…	['PF02773', 'PF00410', 'PF00012', 'TIGR01734', 'PF02163', 'PF02978', 'TIGR01173', 'PF08866', 'PF00479', 'TIGR00499', 'TIGR01405', 'PF00238', 'TIGR00962', 'PF01196', 'PF02934', 'PF01713', 'PF05191', 'PF08299', 'TIGR01455', 'PF01193', 'PF04915', 'PF01248', 'PF00368', 'PF04918', 'TIGR02651', 'TIGR01085', 'PF00308', 'PF05636', 'PF01066', 'PF00298', 'PF01000', 'PF02767', 'PF06207', 'PF07537', 'PF00825…	['PF01026', 'PF06418', 'TIGR04091']	[]	[]	[]}
J	Lacticaseibacillus paracasei	'g__Lactobacillus'	31	586	82.7605	1.97464	0.461927	0.0259839	2696619	0	718	718	27334	27334	5077	5077	3755.74	3755.74	0.862544	11	3030	['PF05979', 'PF00410', 'PF03775', 'PF01632', 'PF02978', 'TIGR01162', 'TIGR00195', 'PF11151', 'TIGR00493', 'PF00238', 'PF09515', 'PF00365', 'PF02806', 'PF05256', 'PF01149', 'PF02481', 'TIGR01039', 'TIGR01455', 'PF01193', 'PF01248', 'TIGR00531', 'TIGR03426', 'TIGR00419', 'TIGR01133', 'PF06124', 'PF00453', 'PF13184', 'PF00298', 'PF03979', 'PF01000', 'PF02767', 'PF00825', 'PF00177', 'TIGR00457', 'TIG…	['TIGR02075', 'TIGR00442', 'PF02773', 'TIGR00488', 'TIGR01734', 'PF02224', 'PF13454', 'TIGR01481', 'PF02163', 'PF03313', 'PF10417', 'PF08866', 'PF00479', 'TIGR01736', 'PF01087', 'TIGR01091', 'PF00829', 'PF08676', 'PF06271', 'PF02092', 'PF02873', 'PF00889', 'PF02729', 'PF12344', 'PF10531', 'TIGR00962', 'TIGR00244', 'PF11184', 'PF04297', 'PF10141', 'PF01161', 'PF07943', 'PF01196', 'PF05746', 'PF029…	['TIGR01405', 'TIGR00137', 'PF01250', 'PF01709', 'PF05698', 'PF01904', 'PF06100', 'PF06265', 'TIGR01704']	[]	[]	[]}
J	Lacticaseibacillus rhamnosus	'g__Lactobacillus'	31	586	99.4565	0	0.463461	0.0402826	3163129	0	178	178	311472	311472	73237	73237	17770.4	17770.4	0.851441	11	3072	['PF13603']	['PF05979', 'TIGR02075', 'TIGR00442', 'PF02773', 'PF00410', 'PF03775', 'TIGR00488', 'TIGR01734', 'PF02224', 'PF13454', 'TIGR01481', 'PF01632', 'PF02163', 'PF03313', 'PF02978', 'PF10417', 'PF08866', 'PF00479', 'TIGR01162', 'TIGR01736', 'PF01087', 'TIGR01091', 'PF00829', 'PF08676', 'PF06271', 'TIGR00195', 'PF02092', 'PF02873', 'PF00889', 'TIGR01405', 'PF11151', 'TIGR00493', 'PF00238', 'PF02729', 'P…	[]	[]	[]	[]}
K	Streptococcus thermophilus	'g__Streptococcus'	26	668	99.8908	0.14556	0.388822	0.0395227	1802361	0	51	51	204889	204889	88135	88135	35340.4	35340.4	0.841511	11	1919	['PF12826']	['TIGR00191', 'PF00459', 'PF05496', 'PF03193', 'PF08478', 'PF02457', 'PF07085', 'PF05389', 'PF02873', 'PF02620', 'PF05173', 'TIGR00539', 'PF10437', 'PF02576', 'PF00327', 'TIGR02673', 'PF05697', 'PF00562', 'TIGR02168', 'PF00994', 'PF03946', 'TIGR02493', 'TIGR01048', 'PF02367', 'PF00177', 'TIGR00670', 'PF00189', 'TIGR00132', 'PF01809', 'PF01148', 'TIGR00221', 'TIGR00878', 'PF04263', 'PF02547', 'PF0…	['PF02421']	[]	[]	[]}
K	Bifidobacterium animalis	'f__Bifidobacteriaceae'	70	502	100	0	0.604867	0.0229296	1917416	0	37	37	182334	182334	114293	114293	51822.1	51822.1	0.87344	11	1562	[]	['TIGR00191', 'PF00459', 'PF03881', 'PF08478', 'PF10611', 'PF01161', 'PF02873', 'PF02620', 'TIGR00539', 'PF12089', 'PF00327', 'TIGR02673', 'PF05697', 'PF03946', 'TIGR02493', 'PF00177', 'TIGR00670', 'PF00189', 'TIGR00132', 'PF01148', 'TIGR00878', 'PF04263', 'PF01025', 'PF13491', 'PF00923', 'PF00430', 'TIGR01037', 'PF00091', 'PF11228', 'PF00764', 'PF03313', 'TIGR00233', 'PF02403', 'PF01207', 'PF083…	[]	[]	[]	[]}
K	Lactobacillus acidophilus	'g__Lactobacillus'	91	430	96.9771	0	0.347575	0.0224285	1878491	0	270	270	52487	52487	10537	10537	6957.37	6957.37	0.899709	11	1870	['PF13603', 'PF01416', 'PF00572', 'PF00380', 'PF07435', 'PF06054', 'PF13672', 'PF10141', 'PF05833']	['PF13481', 'PF02457', 'PF05389', 'PF02873', 'PF02620', 'PF02576', 'PF06133', 'TIGR03173', 'PF00327', 'PF05697', 'PF00562', 'PF03946', 'PF02367', 'PF00177', 'PF00189', 'TIGR00132', 'PF01148', 'PF04263', 'PF04915', 'PF01025', 'PF10555', 'PF00430', 'PF06831', 'TIGR00442', 'PF00091', 'PF09819', 'PF03631', 'TIGR00414', 'TIGR00233', 'PF10396', 'PF01207', 'TIGR00503', 'PF01018', 'TIGR00500', 'PF01653',…	[]	[]	[]	[]}
K	Bifidobacterium breve	'f__Bifidobacteriaceae'	65	476	100	0	0.585932	0.0344868	2258381	0	16	16	329189	329189	190560	190560	141149	141149	0.869193	11	1870	[]	['PF00459', 'PF03881', 'PF08478', 'PF01161', 'PF02873', 'PF02620', 'TIGR00539', 'PF12089', 'TIGR00097', 'TIGR02673', 'PF05697', 'PF03946', 'TIGR02493', 'PF00177', 'TIGR00670', 'PF00189', 'TIGR00132', 'PF01148', 'TIGR00878', 'PF04263', 'PF01025', 'PF13491', 'PF00923', 'PF00430', 'TIGR01037', 'PF00091', 'PF11228', 'PF00764', 'PF03313', 'PF02403', 'TIGR00233', 'PF01207', 'PF08354', 'TIGR01515', 'PF0…	[]	[]	[]	[]}
L	Lacticaseibacillus zeae	'k__Bacteria',	5449	104	48.2759	n.r.	0.480407	0.0342664	2165583	0	19	19	423290	423290	281096	281096	113978	113978	0.863238	11	1988	['PF00237', 'PF01193', 'PF00252', 'PF04997', 'PF02033', 'PF00181', 'PF00623', 'PF01121', 'PF00416', 'PF01632', 'PF00828', 'TIGR00460', 'TIGR00967', 'PF00673', 'PF00889', 'PF03484', 'PF01746', 'PF00318', 'PF00177', 'PF00203', 'PF00572', 'PF01765', 'TIGR02075', 'PF00164', 'PF00366', 'PF00189', 'PF02978', 'PF06421', 'PF00347', 'TIGR00922', 'PF04998', 'PF10385', 'PF03946', 'PF00831', 'PF08529', 'PF01…	['TIGR00084', 'TIGR00344', 'PF01018', 'TIGR03723', 'TIGR00855', 'PF05697', 'PF01649', 'TIGR00019', 'PF00162', 'PF00466', 'TIGR00755', 'PF00312', 'TIGR00250', 'PF02130', 'PF12344', 'PF03948', 'TIGR03594', 'PF01668', 'TIGR00329', 'TIGR00615', 'PF01795', 'PF05491', 'PF01281', 'PF01250', 'PF02367', 'TIGR02432', 'PF06071', 'TIGR00810', 'PF08459', 'TIGR00392', 'PF01195']	[]	[]	[]	[]}
L	Lacticaseibacillus casei	'g__Lactobacillus'	31	586	33.6051	n.r.	0.476725	0.00757801	914073	0	4	4	301980	301980	296118	296118	228518	228518	0.86755	11	871	['PF02073', 'TIGR00651', 'PF00231', 'TIGR00020', 'TIGR01292', 'PF09382', 'TIGR01750', 'PF04915', 'PF02664', 'PF07949', 'PF00468', 'PF03631', 'TIGR01203', 'PF01300', 'PF14450', 'PF04079', 'PF02224', 'PF02637', 'PF06160', 'TIGR00035', 'PF08796', 'PF02481', 'PF00166', 'TIGR00344', 'PF04284', 'TIGR02673', 'TIGR01744', 'TIGR00414', 'TIGR01133', 'PF09424', 'TIGR01510', 'PF06103', 'PF08541', 'TIGR01886'…	['PF01252', 'PF00368', 'TIGR00644', 'PF01154', 'PF00831', 'PF03838', 'TIGR01740', 'TIGR00488', 'TIGR01027', 'PF02844', 'PF02843', 'PF06421', 'PF02978', 'PF01746', 'PF01509', 'PF03118', 'TIGR00407', 'PF11987', 'TIGR02168', 'PF00572', 'TIGR02491', 'PF04296', 'PF03947', 'PF05746', 'PF01728', 'PF01641', 'PF00562', 'PF03719', 'PF01433', 'PF04760', 'PF01238', 'PF02911', 'PF00627', 'PF00889', 'PF00297',…	['PF08530', 'PF02129']	['PF11187']	[]	[]}
L	Bifidobacterium bifidum	'f__Bifidobacteriaceae'	65	476	99.5392	0	0.626998	0.0136198	2207076	0	34	34	383140	383140	140411	140411	64914	64914	0.858449	11	1823	['PF05958']	['PF11253', 'PF02897', 'PF01252', 'PF00231', 'TIGR00020', 'PF00831', 'PF02664', 'PF00923', 'PF13840', 'TIGR01203', 'PF12029', 'PF01300', 'PF02224', 'PF09397', 'TIGR01027', 'PF00842', 'PF02844', 'PF02843', 'PF02637', 'PF00166', 'TIGR02673', 'PF06421', 'PF02978', 'PF11228', 'PF06103', 'TIGR01037', 'TIGR00878', 'PF01509', 'PF03118', 'TIGR00407', 'PF11987', 'PF06418', 'PF00572', 'TIGR02491', 'TIGR004…	[]	[]	[]	[]}
L	Lactobacillus acidophilus	'g__Lactobacillus'	91	430	98.9448	0	0.34523	0.0171201	1956239	0	20	20	676453	676453	228917	228917	97811.9	97811.9	0.894761	11	1853	['PF13603', 'PF13672', 'PF07435']	['PF01252', 'PF00368', 'TIGR00644', 'TIGR00651', 'PF00231', 'TIGR00211', 'TIGR00020', 'PF01154', 'PF00831', 'PF03838', 'PF04915', 'PF03631', 'PF01300', 'PF14450', 'PF04079', 'PF02224', 'TIGR00488', 'PF02637', 'PF06160', 'TIGR00035', 'PF02481', 'PF00166', 'TIGR00344', 'TIGR01744', 'PF06421', 'PF02978', 'TIGR00414', 'PF06103', 'PF01746', 'PF01509', 'PF03118', 'PF11987', 'PF04085', 'PF10704', 'PF064…	[]	[]	[]	[]}
L	Limosilactobacillus reuteri	'o__Lactobacillales'	490	336	98.913	5.31703	0.386614	0.0301358	2348994	0	415	415	51164	51164	9919	9919	5660.23	5660.23	0.87729	11	2529	['PF01245', 'PF13603']	['PF00368', 'TIGR00644', 'TIGR00651', 'PF00231', 'TIGR00020', 'PF01154', 'PF00831', 'PF03838', 'PF07949', 'TIGR01003', 'PF01165', 'PF14450', 'PF04079', 'PF02224', 'PF02637', 'PF06160', 'PF02481', 'PF00166', 'PF02978', 'TIGR01510', 'PF06103', 'PF01509', 'PF11987', 'TIGR02168', 'PF00572', 'PF04296', 'PF08353', 'PF01653', 'TIGR00556', 'PF03947', 'PF02092', 'PF02686', 'PF00163', 'PF01728', 'PF02767',…	['PF01746', 'TIGR03723', 'PF02504', 'PF03484', 'PF02882', 'PF02223', 'PF05670', 'TIGR00329', 'PF02132', 'PF01782', 'PF02650', 'PF01205', 'PF00763', 'TIGR03725', 'TIGR00634', 'PF05239']	['PF00749']	[]	[]}
n.r.: not reported (contamination values not included with completeness lower than 50%).
